# Supplementary material for: Genome-wide Association Analysis of Powdery Mildew Resistance in U.S. Winter Wheat
Source: Sci Rep. 2017 Sep 18;7:11743. doi: 10.1038/s41598-017-11230-z (PMC5603590; doi:10.1038/s41598-017-11230-z)
Supplement: Supplementary file 2 — Supplementary table S1 [file 41598_2017_11230_MOESM2_ESM.xlsx]

## Sheet: accessions
Sup. Table S1. Quality classes, pedigrees, origins, PM phenotypic data and QTLs associated with PM of 185 U.S. wheat accessions
								PM rating							QTLsb
Entry	Accessions	Class†	Cluster ‡	Pedigree	Origin	Nursery/ID	2010FAa	2011SA	2013_Field	Mean severity of adult plants	2013SS	1A-1	1A-2	2A	5A	6A	1B	3B	5B	1D	Total No. resistance alleles
A013	AP04T8211	HRW	C1	W98-232/KS96WGRC38	KS	SRPN	0.7	0.4	0.1	0.4	0.4	0	0	0	0	0	0	0	0	0	0
A049	TX03A0563	HRW	C1	X96V107/Ogllala	TX	SRPN	0.55	0.7	0.1	0.45	0.4	0	0	0	0	0	0	0	0	0	0
A088	NE06619	HRW	C1	WESLEY/WAHOO	NE	RGON	0.7	0.7	0.06	0.486667	0.4	0	0	0	0	0	0	0	0	0	0
A043	OK03716W	HRW	C2	Oro Blanco/OK92403 F4:11	OK	OSU	0.7	0.4	0.4	0.5	0.4	0	0	0	0	0	0	0	0	0	0
A041	NE05549	HRW	C1	NI98414 (=NE90614/NE87612//NE87612)/Wesley	NE	NRPN	0.7	0.9	0.15	0.583333	0.4	0	0	0	0	0	0	0	0	0	0
A048	CO03W139	HWW	C1	CO980862/Lakin	CO	SRPN	0.7	0.9	0.4	0.666667	0.4	0	0	0	0	0	0	0	0	0	0
A056	KS05HW15-2	HWW	C1	KS98HW452(KS91H153/KS93HW255)/CO960293//KS920709B-5-2(T67/X84W063-9-45//K92)	KS	SRPN	0.55	0.7	0.76	0.67	0.4	0	0	0	0	0	0	0	0	0	0
A050	Wesley	HRW	C1	Plainsman V / Odesskaya 51 // Colt / Cody	NE	PI605742	0.7	0.9	0.7	0.766667	0.7	0	0	0	0	0	0	0	0	0	0
A001	Atlas66	SRW	C1	Frondoso // Redhart 3 / Noll 28	NC	Citr12561	0.7	0.9	0.9	0.833333	0.4	0	0	0	0	0	0	0	0	0	0
A031	NE05548	HRW	C1	NE97426 (=Brigantina.2*Arapahoe)/NE98574 (=CO850267/Rawhide)	NE	NRPN	0	0	0.01	0.00333333	0.4	0	0	0	0	0	0	1	0	0	1
A081	SD06069	HRW	C1	Harry/Wesley//Jerry	SD	NRPN	0	0	0.06	0.02	0.4	0	0	0	0	0	0	1	0	0	1
A072	SD05210	HRW	C1	SD98444/SD97060	SD	NRPN	0	0	0.11	0.0366667	0.4	0	0	0	0	0	0	0	1	0	1
A061	Jerry	HRW	C1	Roughrider//Winoka/NB66425/3/Arapahoe	ND	PI632433	0.01	0.02	0.285	0.105	0.4	0	0	0	0	0	0	1	0	0	1
A012	Scout 66	HRW	C1	composite of 85 selections from Scout	NE	Citr13996	0.2	0.02	0.11	0.11	0.4	0	0	0	0	0	0	1	0	0	1
A128	N02Y5117	HRW	C1	Yuma//T-57/3/CO850034/4/4*Yuma /5/KS91H184/Arlin S/KS91HW29//NE89526)	NE	RGON	0.55	0.1	0.02	0.223333	0.4	0	0	0	0	0	0	1	0	0	1
A069	CO03W043	HWW	C1	KS96HW94/CO980352	CO	SRPN	0.55	0.1	0.06	0.236667	0.4	0	0	0	0	0	0	0	1	0	1
A010	Duster	HRW	C1	W0405D/NE78488//W7469C/TX81V6187	OK	PI644016	0.35	0.36	0.1	0.27	0.4	0	0	0	0	0	0	0	1	0	1
A059	CO03W239	HWW	C1	KS01-5539/CO99W165	CO	SRPN	0.2	0	0.8	0.333333	0.4	0	0	0	0	0	0	1	0	0	1
A011	OK02522W	HRW	C2	Unkown	OK	SRPN	0.7	0.25	0.1	0.35	0.4	0	0	0	0	0	0	1	0	0	1
A084	Guymon	HRW	C1	Intrada/W189-163W	OK	PI643133	0.7	0.02	0.4	0.373333	0.4	0	1	0	0	0	0	0	0	0	1
A032	Deliver	HRW	C1	Yantar/2*Chisholm//Karl	OK	PI639232	0.7	0.4	0.1	0.4	0.4	1	0	0	0	0	0	0	0	0	1
A116	CO04W210	HWW	C1	NW97S343/Akron	CO	RGON	0.7	0.4	0.2	0.433333	0.4	0	0	0	0	0	0	1	0	0	1
A042	OK Bullet	HRW	C2	KS96WGRC39/ Jagger	OK	PI642415	0.7	0.4	0.25	0.45	0	0	0	0	0	0	0	1	0	0	1
A044	OK00514-05806	HRW	C2	KS96WGRC39/Jagger	OK	SRPN	0.7	0.4	0.25	0.45	0	0	0	0	0	0	0	1	0	0	1
A131	KS07HW81	HWW	C1	KS02HW25(Trego/Jagger 8W)/KS00HW114-1-1(94HW117//Jagger/94HW301)	KS	RGON	0.55	0.25	0.55	0.45	0.4	0	0	0	0	1	0	0	0	0	1
A139	TX06A001084	HRW	C1	KS90WGRC10//U1275-1-11-8/TA2455/3/KS93U69/4/Ogallala/TX89V4133	TX	RGON	0.7	0.7	0.06	0.486667	0.4	0	0	0	0	0	0	1	0	0	1
A099	TX06A001376	HRW	C1	NE94482/TX95A1161	TX	RGON	0.7	0.7	0.15	0.516667	0.4	0	0	0	0	0	0	1	0	0	1
A138	NE06549	HRW	C1	Hallam /Wesley	NE	RGON	0.7	0.7	0.15	0.516667	0.4	0	0	0	0	0	0	0	1	0	1
A030	NX04Y2107	HWW	C1	NW98S081/99Y1442	NE	NRPN	0.55	0.7	0.325	0.525	0.7	1	0	0	0	0	0	0	0	0	1
A038	Antelope	HWW	C1	Pronghorn/Arlin	NE	PI633910	0.7	0.55	0.4	0.55	0.4	0	0	0	0	0	0	1	0	0	1
A040	NW04Y2188	HWW	C1	MO8/Redland//KS91H184/3*Rio Blanco	NE	NRPN	0.7	0.4	0.55	0.55	0.4	0	0	0	0	0	0	1	0	0	1
A054	OK05903C	HRW	C1	TXGH12588-120*4/FS4//2174/3/Jagger F4:10 RC	OK	OSU	0.7	0.9	0.06	0.553333	0	0	0	0	0	0	0	1	0	0	1
A027	TX02A0252	HRW	C1	TX90V6313//TX94V3724(TAM-200 BC41254-1-8-1-1/TX86V1405	TX	SRPN	0.7	0.7	0.3	0.566667	0.4	0	0	0	0	0	0	1		0	1
A090	TX06A001239	HRW	C2	Ogllala /KS94U275	TX	RGON	0.7	0.7	0.4	0.6	0.4	0	0	1	0	0	0	0	0	0	1
A105	NW05M6011-6-1	HWW	C1	Nuplains/Arrowsmith	NE	RGON	0.7	0.7	0.4	0.6	0.4	0	0	1	0	0	0	0	0	0	1
A052	NE05569	HRW	C1	Wesley//Pronghorn/Arlin	NE	NRPN	0.7	0.9	0.21	0.603333	0.4	0	0	0	0	0	0	1	0	0	1
A080	TX04M410164	HRW	C1	MIT/TX93V5722//W95-301	TX	SRPN	0.7	0.7	0.45	0.616667	0.4	1	0	0	0	0	0	0	0	0	1
A015	NE04424	HRW	C1	KS92H363-2/Cougar SIB(=NE85707/ Thunderbird)	NE	SRPN	0.55	0.9	0.4	0.616667	0	0	0	0	0	0	0	1	0	0	1
A033	Trego	HWW	C1	KS87H325/Rio Blanco	KS	PI612576	0.55	0.7	0.625	0.625	0.4	0	0	0	0	0	0	1	0	0	1
A115	TXHT001F8-CS06/325-PRE07/75	HRW	C1	TX01M5009/Halberd	TX	RGON	0.7	0.9	0.35	0.65	0.4	0	0	0	1	0	0	0	0	0	1
A060	TX04A001246	HRW	C1	TX95V4339/TX94VT938-6	TX	SRPN	0	0	0	0	0.4	0	0	0	0	0	1	1	0		2
A119	KS07HW25	HWW	C1	KS025580(Trego/CO960293)/KSO1HW152-6(Trego/BTY SIB)	KS	RGON	0	0	0.01	0.00333333	0	0	0	0	0	1	0	1	0	0	2
A127	KS010514-9TM-10	HRW	C2	CM98-42/3/HBF0290/X84W063-9-39-2//ARH/4/KS940786-6-4	KS	RGON	0	0	0.01	0.00333333	0.4	1	0	1	0	0	0	0	0	0	2
A142	Mocha exp.	SRW	C3	OH489/OH490	OH	UESRWWN	0.01	0	0	0.00333333	0.4	0	0	1	0	0	0	1	0	0	2
A160	OK06319	HRW	C1	Enhancer/2174F4:9	OK	OSU	0	0	0.01	0.00333333	0.4	0	1	0	0	0	0	0	1	0	2
A106	TX06A001431	HRW	C1	T107//TX98V3620/Ctk78/3/TX87V1233/4/N87V106//TX86V1540/T200	TX	RGON	NA	NA	0.05	0.05	0.7	0	0	1	0	0	0	0	1	0	2
A107	TXHT023F7-CS06/607-STA07/40	HRW	C2	TX99U8544/Ogallala	TX	RGON	0	0	0.05	0.0166667	0.4	0	0	1	0	0	0	0	1	0	2
A159	OK05723W	HRW	C1	SWM866442/Betty F4:10	OK	OSU	0	0	0.05	0.0166667	0.4	0	0	0	0	1	0	1	0	0	2
A066	KS05HW121-2	HWW	C1	KS99-5-16 (94HW98/91H153)//STANTON/KS98HW423(JAG/93HW242)	KS	SRPN	0	0.06	0.06	0.04	0.4	0	0	0	0	0	0	1	1	0	2
A064	Fuller	HRW	C2	Jagger related	KS	certified	0	0.02	0.11	0.0433333	0	1	0	1	0	0	0	0	0	0	2
A036	CO03W054	HWW	C1	KS96HW94//Trego/CO960293	CO	SRPN	0.2	0	0.01	0.07	0.4	0	0	0	0	0	0	1	1	0	2
A095	OK04507	HRW	C2	OK95593/Jagger //2174	OK	RGON	0.2	0.02	0	0.0733333	0.4	0	0	1	0	1	0	0	0	0	2
A091	TXHT006F8-CS06/472-STA34	HRW	C1	Lockett/Halberd	TX	RGON	0	0	0.3	0.1	0.4	0	1	0	0	1	0	0	0	0	2
A039	SD03164-1	HRW	C1	89118RC1-X-9-3-3/TX96D2845//Expedition	SD	NRPN	NA	0	0.4	0.2	0	0	1	0	0		0	1	0	0	2
A152	OK05122	HRW	C1	KS94U337/NE93427F4:10	OK	OSU	0	0	0.4	0.133333	0.4	0	1	0	0	1	0	0	0	0	2
A149	VA05W-258	SRW	C3	VA98W-130(Savannah/VA87-54-558//VA88-54-328/Gore)//Coker9835/SS520	VA	USSRWWN	0.4	0	0.01	0.136667	0.7	0	0	1	0	0	0	0	1	0	2
A026	CO03064	HRW	C1	CO970547/Prowers 99	CO	SRPN	0.4	0.02	0.1	0.173333	0.4	0	0	0	0	1	0	0	1	0	2
A085	OK05830	HRW	C2	OK93617/Jagger F6:12	OK	OSU	0.55	0.1	0	0.216667	0.7	0	0	1	0	1	0	0	0	0	2
A037	TX03A0148	HRW	C1	TX89A7137/TIPACNA	TX	SRPN	0.7	0.02	0.02	0.246667	0.4	0	0	1	0	0	0	1	0	0	2
A045	AP06T3832	HRW	C2	HBK0935-29-15/KS90W077-2-2/VBF0589-1	KS	SRPN	0.36	0.4	0.11	0.29	0.4	0	0	0	0	1	0	0	1	0	2
A029	SD06173	HRW	C1	Bulk02R2B	SD	NRPN	0.7	0.4	0.1	0.4	0.4	0	0	0	0	1	0	1	0	0	2
A140	Bess	SRW	C3	MO11769/Madison (formerly MO981020)	MO	UESRWWN	0.7	0.4	0.11	0.403333	0.4	0	0	1	0	0	0	1	0	0	2
A016	CO02W237	HWW	C1	98HW519(93HW91/93HW255)/96HW94	CO	SRPN	0.36	0.7	0.21	0.423333	0.4	0	0	0	0	0	0	1	1	0	2
A004	T158	HRW	C1	KS93U206/ 2*T81	KS	SRPN	0.7	0.55	0.1	0.45	0.4	0	0	0	0	0	0	1	1	0	2
A121	KS010379M-2	HRW	C2	KS920709-B-5-2-2/TAM-400	KS	RGON	0.7	0.4	0.36	0.486667	0.4	0	0	1	0	1	0	0	0	0	2
A087	KS010957K~4	HRW	C2	2145/Karl 92//KS940786-6-11	KS	RGON	0.7	0.4	0.4	0.5	0.4	1	0	1	0	0	0	0	0	0	2
A112	SD07W041	HWW	C1	Falcon /SD99W042//Trego	SD	RGON	0.7	0.55	0.285	0.511667	0.4	0	0	1	0	0	0	1	0	0	2
A114	NW05M6015-25-4	HWW	C1	NW97S186/Rio Blanco	NE	RGON	0.7	0.7	0.2	0.533333	0.4	0	1	0	0	0	0	1	0	0	2
A020	NX03Y2489	HWW	C1	BaiHuo/Kanto107//Ike/3/KS91H184/3*RBL//N87V106	NE	NRPN	0.7	0.9	0.05	0.55	0.4	0	0	0	0	0	0	1	1	0	2
A133	TX05V5614	HRW	C1	TX96V2427/TX98U8083	TX	RGON	0.7	0.7	0.3	0.566667	0.4	0	0	1	0	0	0	0	1	0	2
A019	SD06165	HRW	C1	Wesley/SD97049	SD	NRPN	0.55	0.9	0.25	0.566667	0	0	0	0	0	0	0	1	1	0	2
A063	MT0495	HRW	C1	MT9640/NB1133	MT	NRPN	0.55	0.4	0.8	0.583333	0.4	1	0	0	0	0	0	1	0	0	2
A137	KS07HW117	HWW	C1	KS00HW151-4(94H871//VTA/94HW301)//KS98HW151-6/00HW114-1	KS	RGON	0.7	0.55	0.65	0.633333	0.4	0	0	0	0	1	0	1	0	0	2
A028	Kharkof	HRW	C1	Kharkof	check	NRPN	0.7	0.7	0.625	0.675	0	0	0	0	0	0	0	1	1	0	2
A003	KS05HW136-3	HWW	C1	KS98HW518(93HW91/93HW255)//KS98H245(IKE/TA2460//*3T200)/Trego	KS	SRPN	0.7	0.7	0.7	0.7	0	0	0	0	0	0	0	1	1	0	2
A097	KS010143K-11	HRW	C3	TAM-400/KS950301-DD-4	KS	RGON	0	0	0	0	0.4	0	0	1	0	1	0	0	1	0	3
A171	M04-4802	SRW	C3	FFR518//Elkhart/MV-18	IN	UESRWWN	0	0	0	0	0	0	0	1	1	0	0	1	0	0	3
A174	G61505	SRW	C3	ABI89-4584A/T814	IN	USSRWWN	0	0	0	0	0.4	1	0	1	0	0	0	0	1	0	3
A035	NE05426	HRW	C1	W95-091 (=KS85-663-8-9//WI81-133/Thunderbird)/AKRON	NE	SRPN	0	0	0.01	0.00333333	0.4	0	1	0	0	1	0	0	1	0	3
A086	OK02405	HRW	C1	Tonkawa/GK50	OK	RGON	0	0	0.01	0.00333333	0.4	0	0	1	0	0	0	1	1	0	3
A098	TX05A001334	HRW	C1	TX87V1233-3/U1254-4-6-6//K92/3/T200*2/TA2460*2//T202	TX	RGON	0	0	0.01	0.00333333	0.4	1	0	1	0	0	0	0	1	0	3
A130	MO040192	SRW	C3	IL85-2872/MO10501	MO	UESRWWN	0.01	0	0	0.00333333	0.4	0	0	1	0	0	0	1	1	0	3
A083	chisholm	HRW	C1	Sturdy sib/Nicoma	OK	PI486219	0	0	0.02	0.00666667	0	0	0	1	0	1	0	0	1	0	3
A132	U07-698-9	HRW	C3	Jagger*2/HD29	KS	RGON	0	0.01	0.01	0.00666667	0.4	1	0	1	0	0	0	0	1	0	3
A175	OK05134	HRW	C3	OK97411/TX91D6825F4:10	OK	OSU	0	0	0.02	0.00666667	0.4	0	0	1	0	0	0	1	1	0	3
A109	P02444A1-23-9	SRW	C3	981129/99793//INW0301/92145	IN	UESRWWN	0	0.02	0.01	0.01	0.4	0	0	1	0	0	0	1	1	0	3
A007	TX04M410211	HRW	C1	Mason/Jagger//Ogllala	TX	SRPN	0.01	0.02	0.02	0.0166667	0.4	1	0	1	0	1	0	0	0	0	3
A122	NE06472	HRW	C1	CO95043 (=Hill/PI294994//Lamar)/KS89180B-2-1 (=KS8010-73/KS8010-1-4-2//107349/Karl)//NE98574 (=CO850267/Rawhide)	NE	RGON	0.01	0	0.05	0.02	0.4	0	0	1	0	1	0	1	0	0	3
A167	OK01420W	HRW	C2	KS93U206/Jagger RC	OK	OSU	0.01	0	0.05	0.02	0.4	0	0	1	0	1	0	1	0	0	3
A006	KS980512-2-2	HRW	C2	T67/X84W063-9-45//K92/3/SNF/4/X86509-1-1/X84W063-9-39-2//K92	KS	SRPN	0	0	0.1	0.0333333	0.4	0	0	1	0	1	0	1	0	0	3
A183	OK06848W	HRW	C1	OK94P461/Oro BlancoF6:11	OK	OSU	0	0	0.1	0.0333333	0.4	1	0	0	0	1	0	0	1	0	3
A135	IL00-8530	SRW	C3	IL89-1687//IL90-6364/IL93-2489	IL	UESRWWN	0	0.02	0.15	0.0566667	0.4	0	0	1	0	0	0	1	1	0	3
A089	MTS04120	HRW	C1	L'Govskaya 167/Rampart	MT	RGON	0.02	0.06	0.1	0.06	0	0	1	1	0	0	0	1	0	0	3
A093	OH02-7217	SRW	C3	92118B4-2/OH561	OH	UESRWWN	0.2	0	0	0.0666667	0.4	1	0	1	0	0	0	0	1	0	3
A100	VA03W-412	SRW	C3	Roane/Pio2643//SS520	VA	UESRWWN	0.2	0	0	0.0666667	0.4	0	0	1	0	0	0	1	1	0	3
A104	NE06436	HRW	C1	Wesley/OK98699 (=TAM200/HBB313//2158)	NE	RGON	0.2	0	0	0.0666667	0.4	1	0	0	0	1	0	0	1	0	3
A155	G69202	SRW	C3	VA91-54-219/OH413	IN	UESRWWN	0.2	0	0	0.0666667	0.4	1	0	1	0	0	0	0	1	0	3
A117	KY96C-0769-7-3	SRW	C3	2552/Roane	KY	UESRWWN	0.2	0	0.01	0.07	0.4	1	0	1	0	0	0	1	0	0	3
A077	OK03305	HRW	C1	N40/OK94P455	OK	SRPN	0.2	0.1	0.01	0.103333	0.4	0	0	1	0	1	0	0	1	0	3
A071	SD06W117	HRW	C1	Alice/SD00W024	SD	NRPN	0	0	0.4	0.133333	0.4	0	1	1	0	0	0	1	0	0	3
A053	Overley	HRW	C2	TAM-107 *3/ TA 2460/ Heyne ‘S’// Jagger	KS	certified	0.4	0.02	0.11	0.176667	0.4	0	0	1	0	1	0	0	1	0	3
A111	OK05511	HRW	C1	TAM 110/2174	OK	RGON	0.55	0	0	0.183333	0.4	0	0	0	0	1	0	1	1	0	3
A150	B030543	SRW	C3	VA93-54-429/LA85422	AR	USSRWWN	0.7	0	0	0.233333	0.4	1	0	1	0	0	0	0	1	0	3
A176	OK06313	HRW	C1	Emma/Karl 92//2174F4:9	OK	OSU	0.7	0	0	0.233333	0.4	0	0	0	0	1	0	1	1	0	3
A184	W06-202B	SRW	C3	Ashland/Hopewell//OH546/L930605	WI	UESRWWN	0.7	0	0	0.233333	0.4	1	0	1	0	0	0	1	0	0	3
A062	NE02558	HRW	C2	Jagger/Alliance	NE	NRPN	0.2	0.1	0.55	0.283333	0	0	0	1	0	1	0	1	0	0	3
A065	OK03522	HRW	C1	N566/OK94P597	OK	SRPN	0.2	0.4	0.25	0.283333	0.4	1	0	0	0	1	0	0	1	0	3
A034	HV9W03-696R-1	HRW	C1	N94L027/TBOLT//KS89180B	KS	SRPN	0.2	0	0.8	0.333333	0.4	0	0	0	0	1	1	0	0	1	3
A113	SD07204	HRW	C1	Harding //SD98243/Alliance	SD	RGON	0.36	0.4	0.36	0.373333	0.4	0	0	1	0	0	0	1	1	0	3
A120	SD07220	HRW	C1	Tandem /Goodstreak	SD	RGON	0.7	0.25	0.2	0.383333	0.4	1	0	0	0	1	0	0	1	0	3
A068	KS970187-1-10	HRW	C1	TAM107*2/TA759//HBC197F-1/3/2145	KS	SRPN	0.7	0.4	0.285	0.461667	0.4	0	1	1	0	0	0	1	0	0	3
A102	OK05312	HRW	C1	TX93V5919/WGRC40//OK94P549/WGRC34	OK	RGON	0.7	0.7	0.2	0.533333	0.4	1	0	0	0	1	0	1	0	0	3
A076	OK04525	HRW	C1	FFR525W/Hickok//Coronado F4:11	OK	OSU	0.7	0.7	0.21	0.536667	0	0	0	1	0	1	0	1	0	0	3
A047	NE05430	HRW	C1	IN92823A1-1-4-5/NE92458	NE	SRPN	0.7	0.7	0.25	0.55	0.4	0	1	1	0	1	0	0	0	0	3
A018	TX04V075080	HRW	C1	JAGGER/TX93V5722//TX95D8905	TX	SRPN	0.7	0.9	0.06	0.553333	0.4	0	0	0	0	1	0	1	1	0	3
A009	NI04420	HRW	C1	NE96644(=Odesskayap/Cody)//Pavon /*3Scout 66/3/Wahoo Sib	NE	NRPN	0.55	0.4	0.8	0.583333	0.4	0	0	0	0	1	1	0	0	1	3
A051	NE02533	HRW	C2	NE94458 (=GK-SAGVARI/COLT//NE86582)/Jagger	NE	NRPN	0.7	0.9	0.25	0.616667	0.4	0	1	1	0	0	0	1	0	0	3
A002	OK04505	HRW	C2	OK91724/2*Jagger	OK	SRPN	0.55	0.9	0.475	0.641667	0.7	0	1	1	0	1	0	0	0	0	3
A153	OK06210	HRW	C2	KS90175-1-2/CMSW89Y271//K92/3/ABI86*3414/X86035*-BB-34//HBC 302E RC F4:9RC	OK	OSU	0.7	0.9	0.55	0.716667	0.4	1	0	0	0	0	0	1	1	0	3
A008	N98L20040-44	HRW	C1	CS/PI467024//CS/3/SXLD/4/TAM202/5/SXLD	NE	NRPN	0	0	0	0	0.4	1	0	0	0	1	0	1	1	0	4
A014	HV9W96-1271R-1	HRW	C1	HV9W00-1551WP/KS94U326	KS	SRPN	0	0	0	0	0.7	1	1	0	0	0	1	0	0	1	4
A123	Roane	SRW	C3	VA71-54-147(CI17449)/C68-15//IN65309C1-18-2-3-2 (formerly VA93-54-429)	VA	PI612958	0	0	0	0	0.4	1	0	1	0	1	0	0	1	0	4
A148	Coker 9553	SRW	C3	89M-4035A(IL77-2656/NK79W810/Pio2580 (formerly D00*6874-2)	IN	USSRWWN	0	0	0	0	0.4	1	0	1	0	1	0	0	1	0	4
A154	India exp.	SRW	C3	KY85C-35-4/Karl/Madison	OH	UESRWWN	0	0	0	0	0.4	1	0	1	0	0	1	1	0	0	4
A166	G59160	SRW	C3	T812/VA91-54-219	IN	USSRWWN	0	0	0	0	0.4	1	0	1	0	1	0	0	1	0	4
A177	KY97C-0519-04-07	SRW	C3	SS555W/2540//2552	KY	UESRWWN	0	0	0	0	0	1	0	1	1	0	0	1	0	0	4
A101	OH03-41-45	SRW	C3	IL91-14167/OH599	OH	UESRWWN	0	0	0.05	0.0166667	0.4	1	0	1	0	0	0	1	1	0	4
A096	KS020304K~3	HRW	C2	Jagger/2137//KS940786-6-9	KS	RGON	0	0.02	0.1	0.04	0.4	0	0	1	0	1	0	1	1	0	4
A092	MO011126	SRW	C3	MO94-103/Pio2552	MO	UESRWWN	0.2	0	0	0.0666667	0.4	1	0	1	1	0	0	1	0	0	4
A147	Arena exp.	SRW	C3	NASW84-345/Coker9835//OH419/OH389	OH	UESRWWN	0.2	0	0	0.0666667	0.4	1	0	1	0	0	0	1	1	0	4
A151	W98008J1	SRW	C3	IN82104B1-3-2(H14H15)/Williams,IN86861-8(H18)//NC96BGTA6	SC	USSRWWN	0.2	0	0	0.0666667	0.4	1	0	1	0	0	0	1	1	0	4
A157	LA01138D-52	SRW	C3	LA841/LA422//AGS2000	LA	USSRWWN	0.2	0	0	0.0666667	0.4	1	1	1	0	0	0	0	1	0	4
A141	IL02-19463	SRW	C3	Patton/Cardinal//IL96-2550	IL	UESRWWN	0.25	0	0	0.0833333	0.4	1	0	1	0	0	0	1	1	0	4
A125	LA02-923	SRW	C3	PS8424//XY90-1B/TX851212	IN	UESRWWN	0.01	0	0.325	0.111667	0.4	1	0	1	0	0	0	1	1	0	4
A079	NE05496	HRW	C1	KS95HW62-6 (=KS87H325/Rio Blanco)/Hallam	NE	SRPN	0.2	0	0.15	0.116667	0.4	0	1	1	0	1	0	1	0	0	4
A005	KS980554-12-~9	HRW	C3	2180*K/2163//?/3/W1062A*HVA114/W3416	KS	SRPN	0	0.02	0.55	0.19	0	1	0	0	0	1	0	1	1	0	4
A172	AR97124-4-3	SRW	C3	P88288C1-6-1-2/Terra SR2	AR	USSRWWN	0.55	0	0.05	0.2	0.4	1	0	1	0	0	0	1	1	0	4
A173	GA991336-6E9	SRW	C3	GA92432//AGS2000/Pio26R61	GA	USSRWWN	0.7	0	0	0.233333	0.4	0	0	1	1	0	0	1	1	0	4
A025	HV9W03-539R	HRW	C1	KS94U275/1878//JAGGER	KS	SRPN	0.55	0.4	0.02	0.323333	0.4	1	0	1	0	0	0	1	1	0	4
A136	IL02-18228	SRW	C3	Pio25R26/IL9634-24437(IL90-4813/L85-3132/Ning7840)//IL95-4162	IL	UESRWWN	0.7	0.25	0.06	0.336667	0.4	1	0	1	0	0	0	1	1	0	4
A057	T151	HRW	C1	T81/ KS93U206	KS	SRPN	0	0	0	0	0.4	1	1	0	0	0	1	1	0	1	5
A058	KS970093-8-9-#1	HRW	C3	HBK1064-3/KS84063-9-39-3-4W//X960103	KS	SRPN	0	0	0	0	0.4	1	0	1	0	1	0	1	1	0	5
A070	TX01V5134RC-3	HRW	C2	TAM-200/Jagger	TX	SRPN	0	0	0	0	0.7	1	1	0	0	1	1	0	0	1	5
A110	VA05W-414	SRW	C3	Pio25W60//VA96W-606WS(FFR555W/Coker9803//Annette)/Pio2691	VA	UESRWWN	0	0	0	0	0	0	0	1	1	1	0	1	1	0	5
A165	D04-5012	SRW	C3	NC96BGTD1/Mason	AR	USSRWWN	0	0	0	0	0.4	1	0	1	0	1	0	1	1	0	5
A170	KY97C-0321-02-01	SRW	C3	Kristy/VA94-52-25//2540	KY	UESRWWN	0	0	0	0	0	1	0	1	1	0	0	1	1	0	5
A179	VA04W-259	SRW	C3	VA97W-533 [FFR555W/Gore//Ck9803/VA87-54-636]/NC95-11612(Stella/KS85WGRC01//C8433/3/C8629/FL7927)	VA	USSRWWN	0	0	0	0	0.1	1	0	1	0	1	0	1	1	0	5
A182	G41732	SRW	C3	T814/L900819	IN	USSRWWN	0	0	0	0	0.4	1	1	1	0	0	0	1	1	0	5
A022	Endurance	HRW	C1	HBY756A/ Siouxland//2180	OK	PI639233	0	0	0.01	0.00333333	0.4	1	0	0	0	1	1	1	0	1	5
A074	MTS0531	HRW	C1	L'Govskaya 167/Rampart//MT9409	MT	NRPN	0	0	0.01	0.00333333	0	1	1	0	1	0	0	1	1	0	5
A103	HV9W05-881R	HRW	C3	Mason /Ogllala -vr/Betty	KS	RGON	0.01	0	0	0.00333333	0.4	1	1	1	0	1	0	0	1	0	5
A126	SD05W148-1	HWW	C1	SD98153/SD98W117	SD	RGON	0	0	0.01	0.00333333	0	1	0	0	0	1	1	0	1	1	5
A134	Branson	SRW	C3	Pio2737W/891-4584A (Pike/FL302) (formerly M00-3701)	IN	UESRWWN	0	0	0.01	0.00333333	0.4	1	1	1	0	0	0	1	1	0	5
A144	NC04-15533	SRW	C3	NC94-6275/P86958//VA96-54-234	NC	USSRWWN	0.01	0	0	0.00333333	0.4	1	0	1	1	1	0	0	1	0	5
A178	M04*5109	SRW	C3	VA94-54-479/Pio2628	IN	UESRWWN	0.01	0	0	0.00333333	0.4	1	0	1	1	1	0	1	0	0	5
A023	TAM-107	HRW	C1	TAM105*4/Amigo	TX	PI495594	0.2	0	0	0.0666667	0	1	1	0	0	0	1	1	0	1	5
A073	NW03666	HRW	C1	N94S097KS/NE93459	NE	NRPN	0.2	0	0.01	0.07	0.4	1	1	1	0	0	0	1	1	0	5
A161	D04*5513	SRW	C3	DK1551W/D94-50228	AR	UESRWWN	0.25	0	0	0.0833333	0.4	1	0	1	0	1	0	1	1	0	5
A181	GA991209-6E33	SRW	C3	GA901146/GA96004//AGS2000	GA	USSRWWN	0.4	0	0	0.133333	0.02	1	1	1	0	0	0	1	1	0	5
A055	Century	HRW	C1	Payne//TAM W-101/Amigo	OK	PI502912	0.55	0.1	0	0.216667	0.7	1	1	1	0	0	1	0	0	1	5
A146	W98007V1	SRW	C3	F2IN82104B1-3-2(H14H15),W900003,Andy/Seneca/3/ Downy/F2IN82104B1-3-2(H14H15),Williams,IN86861-8(H18)/4/NC96BGTA6	SC	USSRWWN	0.7	0	0	0.233333	0.4	1	0	1	0	1	0	1	1	0	5
A046	HV9W02-942R	HRW	C1	53/3/ABL/1113//K92/4/JAG/5/KS89180B	KS	SRPN	0.7	0.1	0.25	0.35	0.4	0	0	1	0	0	1	1	1	1	5
A024	AP05T2413	HRW	C2	(KS95U522/TX95VA0011)F1/Jagger	KS	SRPN	0	0	0	0	0.4	1	1	1	0	1	1	0	0	1	6
A078	T154	HRW	C1	T88/2180//T811	KS	SRPN	0	0	0	0	0.4	1	1	0	0	0	1	1	1	1	6
A118	P03207A1-7	SRW	C3	INW0304*2/RSI5//981281/3/INW0315/99794	IN	UESRWWN	0	0	0	0	0.02	1	0	1	0	0	1	1	1	1	6
A129	INW0411	SRW	C3	96204A1-12//Goldfield/92823A1-11(formerly P97397E1-11-2-4-1-1)	IN	UESRWWN	0	0	0	0	0.4	1	0	1	0	0	1	1	1	1	6
A145	M03-3616-C	SRW	C3	Hopewell/Patton	IN	USSRWWN	0	0	0	0	0	1	0	1	0	0	1	1	1	1	6
A162	M04-4566	SRW	C3	Bradley/Roane	IN	UESRWWN	0	0	0	0	0	0	0	1	0	1	1	1	1	1	6
A163	NC03-6228	SRW	C3	A92-4452//NC96BGTD1sib/NC96BGTA6 sib	NC	USSRWWN	0	0	0	0	0	1	0	1	1	1	0	1	1	0	6
A185	LA99005UC-31-3-C	SRW	C3	Pio2548/Coker9835(LA90144B16-3-2)//AGS2000	LA	USSRWWN	0	0	0	0	0	1	1	1	1	1	0	1	0	0	6
A164	AR96077-7-2	SRW	C3	Jackson/Pio2643	AR	USSRWWN	0.01	0	0	0.00333333	0.4	1	0	1	1	1	0	1	1	0	6
A017	OK03825-5403-6	HRW	C1	(Custer*3/94M81)=Stars 0601W	OK	SRPN	0.02	0	0	0.00666667	0.4	0	1	0	0	1	1	1	1	1	6
A108	AR97044-10-2	SRW	C3	Elkhart/AR494B-2-2	AR	UESRWWN	0.01	0	0.01	0.00666667	0.4	1	1	1	0	1	0	1	1	0	6
A169	OK06518	HRW	C1	Palma/Hickok//2174 F4:9	OK	OSU	0.01	0	0.1	0.0366667	0	0	1	0	1	1	1	0	1	1	6
A067	T153	HRW	C1	T136/ T151	KS	SRPN	0.2	0	0	0.0666667	0.4	1	1	0	0	0	1	1	1	1	6
A082	SD05W030	HWW	C1	SD98W302/NW97S186	SD	NRPN	0.2	0	0.01	0.07	0.4	0	0	1	0	1	1	1	1	1	6
A075	Centerfield	HRW	C1	(TXGH12588-105*4/FS4)/2*2174	OK	PI644017	0	0	0	0	0.4	1	1	0	0	1	1	1	1	1	7
A124	OH02-12678	SRW	C3	Foster/Hopewell//OH581/OH569	OH	UESRWWN	0	0	0	0	0	1	1	1	0	0	1	1	1	1	7
A143	Pioneer Brand 26R61	SRW	C3	Omega78/S76/4/Arthur71/3/Stadler//Redcoat/Wisc1/5/Coker747/6/2555sib (formerly XW663)	IN	USSRWWN	0	0	0	0	0.4	1	0	1	1	1	1	1	0	1	7
A156	USG 3555	SRW	C3	VA94-52-60/Pio2643//USG3209	VA	USSRWWN	0	0	0	0	0.4	1	0	1	0	1	1	1	1	1	7
A180	MD01W233-06-1	SRW	C3	McCormick/Choptank	MD	USSRWWN	0	0	0	0	0	1	1	1	0	1	1	1	0	1	7
A021	NI04427	HRW	C1	KS98HW22//W95-615W/N94L189	NE	NRPN	0.7	0.4	0.11	0.403333	0.4	1	0	1	0	1	1	1	1	1	7
A158	VA05W-78	SRW	C3	Tribute/AGS2000	VA	USSRWWN	0	0	0	0	0	1	1	1	1	0	1	1	1	1	8
A168	OK06528	HRW	C1	Vilma/Hickok//HeyneF4:9	OK	OSU	0	0	0.02	0.00666667	0	1	0	1	1	1	1	1	1	1	8
A094	MD99W483-06-9	SRW	C3	VA97W358/Renwood 3260	MD	UESRWWN	0	0	0.05	0.0166667	0.4	1	0	1	1	1	1	1	1	1	8	-0.608272
†HRW= hard red winter wheat; HWW: hard white winter wheat; SRW= soft red winter wheat; SWW= soft white winter wheat; HRS= hard red spring wheat; SRPN=Southern Regional Performance Nursery; NRPN=Northern Regional Performance Nursery; RGON=Regional Germplasm Observation Nursery; USSRWWN=Uniform Southern Soft Red Winter Wheat Nursery; UESRWWN=Uniform Eastern Soft Red Winter Wheat Nursery; OSU=Oklaho…
‡ C1, C2, and C3 corresponding to the wheat clusters depictured in Fig. ? following red, blue, and green color.
a The 2010FA(=2010Fall) and 2011SA(=2011Spring)are greenhouse experiments for adult plant, 2013_Field (=2013Manhattan) experiment is the field experiment for adult plant, and 2013SS(=2013Spring) experiment is greenhouse experiment for seedling plant.
b 0 reprsents having the QTLs, and 1 represents no QTLs in the line.
